# Supplementary material for: Identification and characterization of NF1 and non-NF1 congenital pseudarthrosis of the tibia based on germline NF1 variants: genetic and clinical analysis of 75 patients
Source: Orphanet J Rare Dis. 2019 Sep 18;14:221. doi: 10.1186/s13023-019-1196-0 (PMC6751843; doi:10.1186/s13023-019-1196-0)
Supplement: Supplementary file 4 — Table S1. The detailed clinical and genetic information of participated CPT cases. (XLSX 20 kb) [file 13023_2019_1196_MOESM4_ESM.xlsx]

## Sheet: 75 cases_info
Table S1. Clinical information of participated CPT cases.
			Phenotype								Inheritance & Genotype			Pathology	Therapy
Case ID†	Age‡	Sex§	Time of tibia bowing present‡	X-ray time for Crawford‡	Crawford	Time of fracture‡	Fracture reason	CPT lateralization	With NF1?	Other phenotype	Family history	NF1 mutation inheritance mode¶	Exonic Function (refGene)	Tissue pathology	Initial surgery time‡	Brace?	Tibial union on last followup
23A	2y	M	9m	9m	II	NA	No fracture	Unilateral	NF1	CAL	No	De novo	frameshift insertion	NA	NA	Yes	Yes
22A	2y5m	F	1y	1y	II	NA	No fracture	Unilateral	NF1	CAL	No	De novo	frameshift deletion	NA	NA	Yes	Yes
41A	4m	F	1m	4m	II	NA	No fracture	Unilateral	NF1	CAL	No	De novo	frameshift insertion	NA	NA	Yes	Yes
37A	4y2m	M	Birth	1d	II	1d	NA	Unilateral	NF1	CAL	No	De novo	splicing	FTH, more TWA	3y5m	Yes	Yes
72A	8y	F	7m	7m	II	2y5m	Tumbling	Unilateral	NF1	CAL, NF	No	De novo	stopgain	FTH, more TWA	2y9m	Yes	Yes
44A	9y1m	M	7m	7m	II	NA	No fracture	Unilateral	NF1	CAL, NF, APTE	No	De novo	stopgain	FTH, TWA	2y	Yes	Yes
64A	10m	F	NA	9m	IV	9m	Tumbling	Unilateral	NF1	CAL, APTE	No	De novo	frameshift deletion	FTH, HD, TWA	9m	No	No
45A	1y	M	Birth	6m	IV	1y	NA	Unilateral	NF1	CAL	No	De novo	stopgain	FTH, TWA, partial HD	1y	Yes	Yes
3A	1y9m	M	8m	1y3m	IV	NA	NA	Unilateral	NF1	CAL	No	De novo	frameshift deletion	FTH, partial HD, TWA, MGC	1y4m	Yes	Yes
39A	1y9m	M	4d	4d	IV	6m	Tumbling	Unilateral	NF1	CAL	Father (thalassemia)	De novo	frameshift deletion	FTH, HD, TWA	1y	Yes	Yes
2A	2y	M	15d	6m	IV	6m	Slight impact	Unilateral	NF1	CAL	No	De novo	frameshift deletion	FTH, partial HD, MD, TWA	1y7m	Yes	Yes
29A	2y9m	F	8m	8m	IV	8m	NA	Unilateral	NF1	CAL	No	De novo	nonsynonymous	FTH, HD, TWA, MD, MGC	2y7m	Yes	Yes
75A	3m	M	2m	2m	IV	2m	NA	Unilateral	NF1	CAL	No	De novo	splicing	NA	3m	No	No
17A	3y10m	F	1d	1d	IV	1y6m	Tumbling	Unilateral	NF1	CAL	No	De novo	frameshift deletion	FTH, partial HD, TWA, CTF	3y10m	Yes	Yes
24A	3y8m	F	2y8m	2y8m	IV	2y8m	Tumbling	Unilateral	NF1	CAL	No	De novo	stopgain	FTH, HD, TWA, MD	3y8m	No (CI)	Yes
62A	4y8m	F	1y6m	1y6m	IV	2y	Tumbling	Unilateral	NF1	CAL	No	De novo	stopgain	FTH, HD, TWA, IRT, MGC, CTF	4y3m	Yes	Yes
53A	5m	M	Birth	40d	IV	40d	NA	Unilateral	NF1	CAL	No	De novo	stopgain	FTH, HD, TWA	4m	No	No
51A	5y5m	F	7m	7m	IV	1y	Tumbling	Unilateral	NF1	CAL	No	De novo	frameshift deletion	FTH, partial HD, TWA, MD	2y4m	Yes	Yes
47A	5y8m	M	8m	2y7m	IV	3y3m	NA	Unilateral	NF1	CAL, APTE	No	De novo	splicing	FTH, HD, TWA	3y8m	Yes	Yes
74A	9y1m	F	1y	1y	IV	6y	Tumbling	Unilateral	NF1	CAL	No	De novo	stopgain	FTH, HD, TWA	6y	Yes	Yes
35A	2y2m	M	Birth	1d	IV	1d	NA	Unilateral	NF1	CAL	No	de novo	fragment deletion	FTH, HD, TWA, MGC, CTF	2y2m	Yes	Yes
15A	2y5m	M	1d	1d	IV	5m	NA	Unilateral	NF1	CAL, APTE	No	de novo	fragment deletion	FTH, HD, TWA	1y1m	Yes	Yes
10A	4y8m	M	Birth	1m	IV	1y6m	Slight impact	Unilateral	NF1	CAL	No	de novo	fragment deletion	FTH, TWA, hemosiderin granules	2y7m	Yes	Yes
40A	10m	F	1m	1m	II	NA	No fracture	Unilateral	NF1	CAL	Mother: CAL, NF	Maternal	frameshift deletion	NA	NA	Yes	Yes
26A	1y1m	M	1y1m	1y1m	II	NA	NA	Unilateral	NF1	CAL	Mother: CAL, NF	Maternal	splicing	NA	NA	Yes	No
71A	1y1m	M	NA	1y1m	II	1y1m	Tumbling	Bilateral	NF1	CAL	Mother & grandma: CAL, NF	Maternal	stopgain	NA	NA	No	No
36A	3y5m	M	15d	6m	II	NA	No fracture	Unilateral	NF1	CAL	Mother: CAL, NF	Maternal	stopgain	FTH, HD, TWA	3y	Yes	Yes
55A	10y	M	NA	6y2m	IV	6y2m	Injury	Unilateral	NF1	CAL	Mother (CAL, NF, AF, LN)	Maternal	stopgain	FTH, HD, TWA, ICI	6y2m	No	Yes
1A	13y	M	8m	1y2m	IV	1y2m	Tumbling	Unilateral	NF1	CAL	Mother & grandpa: CAL, NF	Maternal	splicing	FTH, HD, TWA, CTF	1y2m	Yes	Yes
6A	3y2m	F	Birth	1m	IV	1y4m	NA	Unilateral	NF1	CAL, Ptosis	Mother & grandma: CAL, NF, father & grandpa: Ptosis	Maternal	stopgain	FTH, HD, TWA	1y4m	Yes	Yes
52A	4y	M	2y	2y	IV	2y3m	NA	Unilateral	NF1	CAL	Mother & grandma: CAL, NF	Maternal	nonsynonymous	FTH, TWA, CTF	3y	Yes	Yes
18A	4y4m	M	5m	5m	IV	1y5m	NA	Bilateral	NF1	CAL	Mother: CAL, NF	Maternal	stopgain	FTH, HD,TWA	1y5m	Yes	Yes
43A	5y4m	F	NA	2y	IV	4y9m	Tumbling	Unilateral	NF1	CAL	Mother: CAL, NF	Maternal	nonsynonymous	NA	4y9m	No	No
48A	8y6m	M	8m	8m	IV	1y	Tumbling	Unilateral	NF1	CAL, HDL	Mother: CAL, NF	Maternal	frameshift insertion	FTH, HD,TWA	1y3m	Yes	Yes
27A	1y3m	F	9m	9m	II	NA	No fracture	Unilateral	NF1	CAL	Father, grandpa, grandpa's brothers: CAL, NF	Paternal	frameshift insertion	NA	NA	Yes	Yes
50A	2y5m	M	5m	5m	IV	5m	NA	Unilateral	NF1	CAL	Father: CAL, NF	Paternal	stopgain	FTH, HD, TWA, ICI, CTF	1y1m	Yes	Yes
7A	2y6m	F	1y3m	1y3m	IV	2y6m	Tumbling	Unilateral	NF1	CAL	Father: CAL, NF	Paternal	frameshift insertion	FTH, HD, TWA, ICI	2y6m	Yes	Yes
5A	3y2m	M	Birth	8m	IV	2m	NA	Unilateral	NF1	CAL	Father (5B): CPT, CAL	Paternal	stopgain	FTH, HD, TWA, CTF	1y7m	No (CI)	Yes
31A	4y8m	F	2y4m	2y4m	IV	2y4m	Tumbling	Unilateral	NF1	CAL, AF	Father: CAL, NF	Paternal	stopgain	FTH, HD, TWA, MGC, CTF	4y4m	Yes	Yes
54A	6y	M	3m	3m	IV	3m	NA	Unilateral	NF1	CAL	Father: CAL, NF	Paternal	frameshift insertion	FTH, HD, TWA	3y	No (CI)	Yes
56A	7y1m	M	Birth	4m	IV	NA	No fracture	Unilateral	NF1	CAL	Father: CAL, AF, scoliosis	Paternal	stopgain	FTH, HD, TWA	4m	Yes	Yes
4A	8y8m	F	Birth	9y4m	IV	7y	Tumbling	Unilateral	NF1	CAL	Father: CAL, NF	Paternal	nonframeshift deletion	FTH, HD, TWA	9y4m	Yes	Yes
59A	8y9m	M	3m	3m	IV	1y	NA	Unilateral	NF1	CAL	Father: CAL, NF	Paternal	stopgain	FTH, HD, TWA	1y	Yes	No
61A	1y10M	F	3m	3m	I	NA	No fracture	Unilateral	NF1	CAL	No	Not identified		NA	NA	Yes	Yes
73A	5y	M	1y	1y	I	NA	No fracture	Unilateral	NF1	CAL	No	Not identified		NA	NA	Yes	Yes
46A	1y3m	F	Birth	3m	II	NA	No fracture	Unilateral	NF1	CAL	No	Not identified		NA	NA	Yes	Yes
12A	2y4m	F	8m	4m	II	NA	No fracture	Unilateral	NF1	CAL	No	Not identified		NA	NA	Yes	Yes
68A	5m	F	Birth	5m	II	NA	No fracture	Unilateral	NF1	CAL	No	Not identified		NA	NA	Yes	Yes
49A	6y2m	M	2y	2y	II	NA	No fracture	Unilateral	NF1	CAL	No	Not identified		FTH, HD, few TWA, CTF	6y2m	Yes	Yes
13A	10y	M	Birth	1d	III	1d	NA	Unilateral	NF1	CAL	No	Not identified		NA	2y7m	Yes	Yes
16A	10y	M	2m	2m	IV	2m	NA	Bilateral	NF1	CAL	No	Not identified		FTH, HD, few TWA, MD, MGC, CTF	4y	Yes	Yes
34A	2y6m	F	1m	1m	IV	50d	NA	Unilateral	NF1	CAL	No	Not identified		FTH, HD	9m	Yes	Yes
33A	4y6m	F	3y6m	3y6m	IV	3y6m	NA	Unilateral	NF1	CAL	No	Not identified		FTH, HD, TWA, MD	4y5m	Yes	Yes
58A	9y	M	5d	5d	IV	5d	NA	Unilateral	NF1	CAL, NF	No	Not identified		FTH, HD, TWA, CTF, MD	10d	No	Yes
32A	4y	M	Birth	1d	III	1d	NA	Unilateral	non-NF1		No	Paternal (missense, VUS)	nonsynonymous	FTH, HD, TWA	1y10m	Yes	Yes
69A	1y4m	M	3m	3m	I	NA	No fracture	Unilateral	non-NF1		No	Not identified		NA	NA	Yes	Yes
65A	1y8m	F	6m	6m	I	NA	No fracture	Unilateral	non-NF1		No	Not identified		NA	NA	Yes	Yes
60A	1y3m	M	3m	3m	II	NA	No fracture	Unilateral	non-NF1	FPD	No	Not identified		NA	NA	Yes	Yes
25A	3y	F	9m	9m	II	NA	No fracture	Unilateral	non-NF1		No	Not identified		NA	NA	Yes	Yes
11A	1y4m	F	4m	4m	III	NA	NA	Unilateral	non-NF1		No	Not identified		FTH, HD, TWA, CTF	1y4m	Yes	Yes
19A	1y5m	M	5m	5m	III	1y4m	NA	Unilateral	non-NF1		No	Not identified		FTH, HD, TWA, CTF, MGC, pigmental granules	1y4m	Yes	Yes
21A	2y3m	M	9m	9m	III	NA	No fracture	Unilateral	non-NF1		No	Not identified		NA	NA	Yes	Yes
8A	3y11m	F	8d	1m	III	3y11m	NA	Unilateral	non-NF1	APTE	No	Not identified		FTH, HD, TWA, ICI	3y11m	Yes	Yes
67A	4y8m	F	Birth	1m	III	1m	NA	Unilateral	non-NF1		No	Not identified		FTH	1y11m	Yes	Yes
20A	2y11m	M	1m	8m	IV	1y6m	NA	Unilateral	non-NF1		No	Not identified		FTH, HD, TWA, CTF	1y5m	Yes	Yes
70A	2y4m	M	Birth	7m	IV	7m	NA	Unilateral	non-NF1	APTE	No	Not identified		FTH, HD, TWA	2y4m	Yes	Yes
42A	2y9m	M	15m	15m	IV	1y	Surgery	Unilateral	non-NF1		No	Not identified		FTH, HD, TWA	17m	Yes	Yes
30A	4y10m	M	Birth	1d	IV	1d	NA	Unilateral	non-NF1		No	Not identified		FTH, HD, TWA, CTF	4y9m	Yes	Yes
66A	4y4m	M	Birth	3m	IV	3m	NA	Unilateral	non-NF1		No	Not identified		FTH, HD, TWA, CTF	3y9m	Yes	Yes
28A	6y	M	8m	8m	IV	8m	NA	Unilateral	non-NF1		No	Not identified		FTH, HD, TWA	4y9m	Yes	Yes
57A	6y4m	M	NA	1y	IV	5y2m	Tumbling	Unilateral	non-NF1		No	Not identified		FTH, HD, TWA, MGC, IRT	5y5m	Yes	Yes
38A	8y4m	F	2y	2y	IV	7y	Tumbling	Unilateral	non-NF1		No	Not identified		FTH, HD, TWA, ICI	7y	Yes	Yes
14A	8y6m	M	11m	11m	IV	4y9m	Running	Unilateral	non-NF1		No	Not identified		FTH, HD, TWA, ICI	4y9m	Yes	Yes
63A	9m	M	Birth	1d	IV	6m	NA	Unilateral	non-NF1		No	Not identified		FTH, HD, TWA, MD	9m	Yes	No
† A - proband, B - father, C - mother, D - other family member for caseID. ‡ y - year, m - month for age. § F - female, M – male for sex. ¶ Inheritance mode of heterozygous variant in NF1 gene. CAL: Multiple Cafe-au-lait spot (HP:0007565); AF: Axillary freckling (HP:0000997); NF: Subcutaneous neurofibromas (HP:0100698); LN: Lisch nodules HP:0009737; Scoliosis: scoliosis HP:0002650; APTE: Abnormal…
