# Supplementary material for: Identification and characterization of NF1 and non-NF1 congenital pseudarthrosis of the tibia based on germline NF1 variants: genetic and clinical analysis of 75 patients
Source: Orphanet J Rare Dis. 2019 Sep 18;14:221. doi: 10.1186/s13023-019-1196-0 (PMC6751843; doi:10.1186/s13023-019-1196-0)
Supplement: Supplementary file 5 — Table S2. Statistics of rare variants in the coding region of the NF1 gene in CPT patients compared to gnomAD population. (XLS 18 kb) [file 13023_2019_1196_MOESM5_ESM.xls]

## Sheet: table S3
Table S2. Statistics of rare variants in the coding region of the NF1 gene compared between CPT patients and gnomAD population.
	NF1 coding variants (MAF<0.005)
	Case_all	NF1 type	non-NF1 type	gnomAD_EAS	gnomAD_ALL
Sample count	75	55	20	9977	141431
Variation count	45	44	1	391	7900
Missense count	4	3	1	256	5915
LoF count	41	41	0	135	1982
Variation (%)	60	80	5	3.9	5.6
Missense (%)	5.3	5.5	5	2.6	4.2
LoF (%)	54.7	74.5	0	1.4	1.4
LoF: loss-of-function associated variants, including stop-gain, splicing changes, startlost, stoplost and InDels. gnomAD_EAS: East Asian population of the gnomAD database. gnomAD_ALL: all population of the gnomAD database.
