# Supplementary material for: Identification and characterization of NF1 and non-NF1 congenital pseudarthrosis of the tibia based on germline NF1 variants: genetic and clinical analysis of 75 patients
Source: Orphanet J Rare Dis. 2019 Sep 18;14:221. doi: 10.1186/s13023-019-1196-0 (PMC6751843; doi:10.1186/s13023-019-1196-0)
Supplement: Supplementary file 6 — Table S3. The number of patients having different NF1 variant types distributed in evaluated clinical features. (XLS 21 kb) [file 13023_2019_1196_MOESM6_ESM.xls]

## Sheet: Table S4
Table S3. The number of patients with different NF1 mutation types distributed in various evaluated clinical features.
Features§	Gross deletion	Frameshift deletion	Frameshift insertion	Stopgain	Splicing	Nonframeshift deletion	Missense§	De novo	Inherited
Bowing <1y	3	6	5	11	5	1	0	15	14
Crawford I	0	0	0	0	0	0	0	0	0
Crawford II	0	2	3	4	2	0	0	6	5
Crawford III	0	0	0	0	0	0	0	0	0
Crawford IV	3	6	3	13	5	1	1	14	15
Fracture	3	5	3	14	6	1	1	15	2
Fracture <1y	2	3	1	3	3	0	0	7	5
Unilateral	3	8	6	15	7	1	1	20	18
Bracing	3	7	5	12	6	1	0	16	15
Tibial union on last followup	3	7	6	14	5	1	0	17	16
APTE	1	1	0	1	1	0	0	2	1
§ two patients (29A, 52A) harbored missense variants but affected splicing and were grouped in splicing type.
